# Supplementary material for: Mass spectrometry reveals the chemistry of formaldehyde cross-linking in structured proteins
Source: Nat Commun. 2020 Jun 19;11:3128. doi: 10.1038/s41467-020-16935-w (PMC7305180; doi:10.1038/s41467-020-16935-w)
Supplement: Supplementary file 8 — Supplementary Dataset 5 [file 41467_2020_16935_MOESM8_ESM.xlsx]

## Sheet: Figure 2
Assumed mass	Number of identified cross-links (average on all replicates)
[Da]	No Cross-linking	4% Formaldehyde
-30	0.25	0.8333
-29	0	0.8333
-28	0	0.3333
-27	0	0.1667
-26	0.25	0.6667
-25	0.25	0.3333
-24	0	0.6667
-23	0	0
-22	0	0
-21	0.5	1.1667
-20	1.25	0.6667
-19	0.25	0.6667
-18	0.75	2.5
-17	0.5	0.5
-16	0.5	1
-15	0.75	1.8333
-14	0.75	1.5
-13	0.25	0.5
-12	0	0.6667
-11	0	0.3333
-10	0.5	0.6667
-9	1.25	0.5
-8	0	0.1667
-7	0	1
-6	0	0.6667
-5	0.5	0.8333
-4	0	1.5
-3	0.25	1.6667
-2	0.25	2.6667
-1	0	2
0	1	1.6667
1	1.75	2.5
2	2.75	1.3333
3	2.5	0.8333
4	0.75	0.6667
5	0.5	1.5
6	0.25	0.8333
7	0.25	1.8333
8	1	8.1667
9	0.25	4.3333
10	0	5
11	0.25	5.3333
12	0.25	5.8333
13	0	2.3333
14	0.25	2
15	0	1.5
16	0.25	1.8333
17	0.5	0.6667
18	0.25	0.1667
19	0.5	0.1667
20	0.25	0.6667
21	0.5	0.3333
22	0.25	0.6667
23	0	1.1667
24	0.25	28.1667
25	0.75	11.8333
26	0.25	13.6667
27	0.5	10.3333
28	0.25	4.5
29	0	1.8333
30	0.5	1
31	0.5	0.5
32	0.25	1.8333
33	0.5	0.8333
34	0.5	0
35	0	0.6667
36	0	2
37	0	1.1667
38	0.25	0.6667
39	0	0.5
40	0	1
41	0	0.5
42	0.5	1.6667
43	0.75	1
44	0.25	0.5
45	0.25	0.6667
46	0	0.6667
47	0	0.5
48	0.25	1
49	0.25	1.3333
50	0	0.5

## Sheet: Figure 3D
Averages
Formaldehyde concentration [%]	Number of cross- links	STD of number of cross-links
0	1	1
0.1	20.8333	3.18416
0.2	31.1667	5.17741
0.4	33	6.87992
0.8	35.5	3.64005
1.3	41.6667	4.71405
2	52.6667	6.64998
4	60.6667	3.77124
8	60	11.0454
Data from all replicates
Formaldehyde concentration [%]	Number of cross- links						Average	STD of number of cross-links
	Replicate 1		Replicate 2		Replicate 3
0	---	---	0	0	2	2	1	1
0.1	22	26	21	16	18	22	20.8333	3.18416
0.2	31	25	37	37	24	33	31.1667	5.17741
0.4	26	24	38	44	35	31	33	6.87992
0.8	34	33	36	30	40	40	35.5	3.64005
1.3	36	36	47	48	41	42	41.6667	4.71405
2	44	55	52	45	57	63	52.6667	6.64998
4	63	55	58	60	67	61	60.6667	3.77124
8	---	---	70	72	50	48	60	11.0454

## Sheet: Figure 4A
Bin	Histogram value
0	0
5	178
10	79
15	11
20	3
25	3
30	2
35	2
40	1
45	1

## Sheet: Figure S2
Assumed mass	Number of identified cross-links (average on all replicates)
[Da]	Brand #1	Brand #2	4% Formaldehyde	0.4% Formaldehyde
-30	0.1667	0	0.8333	0.1667
-29	0.1667	0	0.8333	0.5
-28	0	0	0.3333	0.6667
-27	0.3333	0	0.1667	0
-26	0.5	0	0.6667	0.3333
-25	0.1667	0	0.3333	1
-24	0.3333	0.1667	0.6667	0.3333
-23	0.3333	0.1667	0	0.6667
-22	0.3333	0.5	0	0.5
-21	0.8333	0.5	1.1667	0.6667
-20	0.6667	1.1667	0.6667	1.5
-19	0.3333	0.8333	0.6667	0.6667
-18	2	1.8333	2.5	2
-17	1	0.5	0.5	1.6667
-16	2.5	1.3333	1	1.5
-15	1.5	1.6667	1.8333	2.3333
-14	0.8333	1.5	1.5	2.1667
-13	0.3333	0.3333	0.5	1.3333
-12	0.3333	0	0.6667	0.3333
-11	0.1667	0	0.3333	0.1667
-10	0.6667	0.3333	0.6667	0.5
-9	1.1667	1.6667	0.5	1.5
-8	1.3333	1.3333	0.1667	1.5
-7	0.5	0.8333	1	1.3333
-6	0.5	0.6667	0.6667	0.8333
-5	1.3333	1	0.8333	1.5
-4	0.5	0	1.5	0.5
-3	0.6667	1.5	1.6667	0.6667
-2	1.5	1.5	2.6667	1.6667
-1	1.5	1.5	2	1.6667
0	2	1	1.6667	2.3333
1	2.1667	2.1667	2.5	2.3333
2	1.1667	2	1.3333	2
3	1.1667	0.8333	0.8333	2.5
4	1	0.6667	0.6667	1.1667
5	0.8333	0.1667	1.5	1.1667
6	0.3333	0.1667	0.8333	0.6667
7	1.1667	1.5	1.8333	0.6667
8	6.3333	5.1667	8.1667	5.8333
9	3.5	3.5	4.3333	2.6667
10	3	4	5	4.6667
11	3	4	5.3333	4.5
12	2.5	1.5	5.8333	1.8333
13	0.5	1	2.3333	0.3333
14	0.6667	1.1667	2	1.3333
15	0.8333	0.5	1.5	1.1667
16	1	0.8333	1.8333	1
17	0.8333	1.1667	0.6667	1.3333
18	0.5	0.5	0.1667	0.6667
19	0.1667	0	0.1667	0.6667
20	0.1667	0.3333	0.6667	0.3333
21	1	0.5	0.3333	0.6667
22	0.5	0.5	0.6667	0
23	0.8333	1.3333	1.1667	0.6667
24	18.3333	17.6667	28.1667	15.5
25	8.3333	9.1667	11.8333	6.5
26	9.8333	10.8333	13.6667	10.6667
27	6	7.3333	10.3333	6.5
28	2	1.5	4.5	3.6667
29	1.1667	1.3333	1.8333	1
30	0.8333	0.3333	1	1
31	0.6667	0.1667	0.5	0.6667
32	1	1	1.8333	1.3333
33	1.5	1	0.8333	1.3333
34	0.8333	0.6667	0	0.6667
35	0.3333	0	0.6667	0.1667
36	0.3333	0.6667	2	0.1667
37	0	0.1667	1.1667	0.3333
38	0.3333	0.1667	0.6667	0.1667
39	0.8333	1	0.5	1.3333
40	0.1667	0.3333	1	1.1667
41	0.3333	0.6667	0.5	0.5
42	0.3333	0.5	1.6667	1
43	1.1667	0.1667	1	0.3333
44	0.1667	0	0.5	0.6667
45	0.6667	0.3333	0.6667	0.6667
46	0.1667	0.6667	0.6667	0.3333
47	0	0.5	0.5	0.3333
48	0	0.5	1	0.3333
49	0.8333	1	1.3333	1.1667
50	0.3333	0.5	0.5	0.6667

## Sheet: Figure S4
HCD energy (NCE)	Number of identified cross-links (set 1)	Number of identified cross-links (set 2)
18	30	31
22	49	48
26	51	47
30	46	48
34	43	45

## Sheet: Figure S5
All peptides (n=1348)				Only peptides with K (n=1210)				Only peptides without K (n=228)
A:	0.19			A:	0.16			A:	0.28
C:	0.17			C:	0.17			C:	0.22
D:	0.16			D:	0.14			D:	0.38
E:	0.15			E:	0.16			E:	0.09
F:	0.14			F:	0.15			F:	0.03
G:	0.16			G:	0.23			G:	0.08
H:	0.19			H:	0.24			H:	0.12
I:	0.19			I:	0.23			I:	0.1
K:	0.4			K:	0.4			K:	0
L:	0.16			L:	0.17			L:	0.13
M:	0.18			M:	0.21			M:	0
N:	0.2			N:	0.24			N:	0.07
P:	0.15			P:	0.14			P:	0.16
Q:	0.17			Q:	0.14			Q:	0.28
R:	0.33			R:	0.35			R:	0.29
S:	0.15			S:	0.11			S:	0.27
T:	0.17			T:	0.17			T:	0.17
V:	0.11			V:	0.09			V:	0.19
W:	0.09			W:	0.19			W:	0.02
Y:	0.15			Y:	0.08			Y:	0.33

## Sheet: Figure S7A
Averages
Modification mass	Normalized identifications (rel. to '0') of no cross-linker	STD of Normalized identifications (rel. to '0')	Normalized identifications (rel. to '0') of 20 minutes	STD of Normalized identifications (rel. to '0')	Normalized identifications (rel. to '0') of 2 hours	STD of Normalized identifications (rel. to '0')	Normalized identifications (rel. to '0') of 24 hours	STD of Normalized identifications (rel. to '0')
0	1	0	1	0	1	0	1	0
12	0.0556818	0.0213399	0.815721	0.0500415	1.67413	0.2725	3.37684	1.0008
24	0.0202872	0.00720802	0.33563	0.0228269	0.822278	0.0866013	2.25308	0.275907
36	0.0226435	0.00887695	0.144992	0.0209984	0.370573	0.0680036	1.45481	0.218791
48	0.0308943	0.0102284	0.102546	0.0133525	0.175348	0.0229463	0.589228	0.0887278
60	0.0305593	0.0160061	0.0795967	0.00904716	0.136541	0.0243825	0.298248	0.0543553
57	0.255825	0.0472363	0.321756	0.0742647	0.295525	0.0624342	0.386691	0.097681
16	0.17511	0.0956226	0.202149	0.0559696	0.192673	0.00492157	0.320232	0.0992032
Data from all replicates
No cross-linker
Replication 1			Replication 2						Average of Normalized identifications (rel. to '0') values	STD of Normalized identifications (rel. to '0')
Modification mass	Number of identifications	Normalized identifications (rel. to '0')	Modification mass	Number of identifications	Normalized identifications (rel. to '0')	Modification mass	Number of identifications	Normalized identifications (rel. to '0')
0	1572	1	0	1171	1	0	1166	1	1	0
12	50	0.0318066	12	73	0.0623399	12	85	0.0728988	0.0556818	0.0213399
24	19	0.0120865	24	30	0.0256191	24	27	0.0231561	0.0202872	0.00720802
36	22	0.0139949	36	26	0.0222032	36	37	0.0317324	0.0226435	0.00887695
48	30	0.019084	48	43	0.0367208	48	43	0.0368782	0.0308943	0.0102284
60	19	0.0120865	60	46	0.0392827	60	47	0.0403087	0.0305593	0.0160061
57	320	0.203562	57	346	0.295474	57	313	0.268439	0.255825	0.0472363
16	102	0.0648855	16	263	0.224594	16	275	0.235849	0.17511	0.0956226
20 minutes
Replication 1			Replication 2						Average of Normalized identifications (rel. to '0') values	STD of Normalized identifications (rel. to '0')
Modification mass	Number of identifications	Normalized identifications (rel. to '0')	Modification mass	Number of identifications	Normalized identifications (rel. to '0')	Modification mass	Number of identifications	Normalized identifications (rel. to '0')
0	371	1	0	539	1	0	526	1	1	0
12	287	0.773585	12	436	0.808905	12	457	0.868821	0.817104	0.0481446
24	132	0.355795	24	180	0.333952	24	165	0.313688	0.334478	0.0210584
36	50	0.134771	36	71	0.131725	36	89	0.169202	0.145233	0.0208135
48	43	0.115903	48	51	0.0946197	48	50	0.095057	0.10186	0.0121636
60	26	0.0700809	60	44	0.0816327	60	46	0.0874525	0.079722	0.00884201
57	152	0.409704	57	150	0.278293	57	147	0.279468	0.322488	0.075533
16	21	0.0566038	16	114	0.211503	16	133	0.252852	0.173653	0.103454
3 hours
Replication 1			Replication 2						Average of Normalized identifications (rel. to '0') values	STD of Normalized identifications (rel. to '0')
Modification mass	Number of identifications	Normalized identifications (rel. to '0')	Modification mass	Number of identifications	Normalized identifications (rel. to '0')	Modification mass	Number of identifications	Normalized identifications (rel. to '0')
0	295	1	0	370	1	0	400	1	1	0
12	403	1.3661	12	697	1.88378	12	709	1.7725	1.67413	0.2725
24	225	0.762712	24	341	0.921622	24	313	0.7825	0.822278	0.0866013
36	91	0.308475	36	164	0.443243	36	144	0.36	0.370573	0.0680036
48	44	0.149153	48	71	0.191892	48	74	0.185	0.175348	0.0229463
60	32	0.108475	60	55	0.148649	60	61	0.1525	0.136541	0.0243825
57	109	0.369492	57	101	0.272973	57	99	0.2475	0.296655	0.0643514
16	57	0.19322	16	73	0.197297	16	75	0.1875	0.192673	0.00492157
24 hours
Replication 1			Replication 2						Average of Normalized identifications (rel. to '0') values	STD of Normalized identifications (rel. to '0')
Modification mass	Number of identifications	Normalized identifications (rel. to '0')	Modification mass	Number of identifications	Normalized identifications (rel. to '0')	Modification mass	Number of identifications	Normalized identifications (rel. to '0')
0	123	1	0	236	1	0	190	1	1	0
12	290	2.35772	12	786	3.33051	12	836	4.4	3.36274	1.02152
24	270	2.19512	24	466	1.97458	24	480	2.52632	2.232	0.277713
36	168	1.36585	36	307	1.30085	36	324	1.70526	1.45732	0.21717
48	70	0.569106	48	120	0.508475	48	130	0.684211	0.587264	0.089264
60	41	0.333333	60	56	0.237288	60	60	0.315789	0.29547	0.0511451
57	54	0.439024	57	65	0.275424	57	81	0.426316	0.380255	0.0910083
16	41	0.333333	16	49	0.207627	16	75	0.394737	0.311899	0.0953786

## Sheet: Figure S7B
Averages
STD of Normalized identifications (rel. to '0')	Normalized identifications (rel. to '0') of peptides (20 minutes)	STD of Normalized identifications (rel. to '0')	Normalized identifications (rel. to '0') of structured proteins (20 minutes)	STD of Normalized identifications (rel. to '0')
0	1	0	1	0
12	0.82	0.0500415	0.24	0.08
24	0.342	0.0228269	0.09	0.02
36	0.14	0.0209984	0.02	0.01
48	0.1	0.0133525	0.03	0.01
60	0.08	0.00904716	0.02	0.01
57	0.32	0.0742647	0.19	0.01
16	0.2	0.0559696	0.09	0.03
Peptides (20 minutes)
Replication 1			Replication 2			Replication 3			Average of Normalized identifications (rel. to '0') values	STD of Normalized identifications (rel. to '0')
Modification mass	Number of identifications	Normalized identifications (rel. to '0')	Modification mass	Number of identifications	Normalized identifications (rel. to '0')	Modification mass	Number of identifications	Normalized identifications (rel. to '0')
0	371	1	0	539	1	0	526	1	1	0
12	287	0.773585	12	436	0.808905	12	457	0.868821	0.817104	0.0481446
24	132	0.355795	24	180	0.333952	24	165	0.313688	0.334478	0.0210584
36	50	0.134771	36	71	0.131725	36	89	0.169202	0.145233	0.0208135
48	43	0.115903	48	51	0.0946197	48	50	0.095057	0.10186	0.0121636
60	26	0.0700809	60	44	0.0816327	60	46	0.0874525	0.079722	0.00884201
57	152	0.409704	57	150	0.278293	57	147	0.279468	0.322488	0.075533
16	21	0.0566038	16	114	0.211503	16	133	0.252852	0.173653	0.103454
Structured proteins (20 minutes)
Replication 1			Replication 2			Replication 3			Average of Normalized identifications (rel. to '0') values	STD of Normalized identifications (rel. to '0')
Modification mass	Number of identifications	Normalized identifications (rel. to '0')	Modification mass	Number of identifications	Normalized identifications (rel. to '0')	Modification mass	Number of identifications	Normalized identifications (rel. to '0')
0	813	1	0	1316	1	0	634	1	1	0
12	176	0.216482	12	222	0.168693	12	205	0.323344	0.236173	0.0791834
24	82	0.100861	24	79	0.0600304	24	62	0.0977918	0.0862277	0.0227394
36	21	0.0258303	36	19	0.0144377	36	22	0.0347003	0.0249894	0.0101574
48	34	0.0418204	48	40	0.0303951	48	19	0.0299685	0.0340613	0.00672295
60	25	0.0307503	60	22	0.0167173	60	12	0.0189274	0.0221317	0.0075453
57	156	0.191882	57	259	0.196809	57	114	0.179811	0.1895	0.00874557
16	72	0.0885609	16	70	0.0531915	16	72	0.113565	0.0851057	0.0303345
